# Supplementary material for: Non-maize hosts outperform maize in sustaining fall armyworm population during off-season irrigation in the tropics
Source: Front Plant Sci. 2026 Feb 25;17:1768817. doi: 10.3389/fpls.2026.1768817 (PMC12975733; doi:10.3389/fpls.2026.1768817)
Supplement: Supplementary Table 1 — pairwise comparison of leaf damage estimates [file Table1.xlsx]

## Sheet: With_maize
crop	Replication	DAH	Damage (%)
Barley	1	11	5
Barley	2	11	5
Barley	3	11	5
Barley	1	16	20
Barley	2	16	15
Barley	3	16	20
Barley	1	19	35
Barley	2	19	30
Barley	3	19	40
Barley	1	20	70
Barley	2	20	65
Barley	3	20	75
Barley	1	23	85
Barley	2	23	70
Barley	3	23	90
Barley	1	26	90
Barley	2	26	80
Barley	3	26	90
Barley	1	30	100
Barley	2	30	100
Barley	3	30	100
Fingermillet	1	11	5
Fingermillet	2	11	5
Fingermillet	3	11	5
Fingermillet	1	16	20
Fingermillet	2	16	40
Fingermillet	3	16	30
Fingermillet	1	19	30
Fingermillet	2	19	60
Fingermillet	3	19	45
Fingermillet	1	20	70
Fingermillet	2	20	60
Fingermillet	3	20	60
Fingermillet	1	23	85
Fingermillet	2	23	70
Fingermillet	3	23	85
Fingermillet	1	26	90
Fingermillet	2	26	80
Fingermillet	3	26	90
Fingermillet	1	30	100
Fingermillet	2	30	100
Fingermillet	3	30	100
Maize	1	11	5
Maize	2	11	5
Maize	3	11	5
Maize	1	16	20
Maize	2	16	30
Maize	3	16	20
Maize	1	19	50
Maize	2	19	60
Maize	3	19	50
Maize	1	20	50
Maize	2	20	70
Maize	3	20	70
Maize	1	23	75
Maize	2	23	75
Maize	3	23	85
Maize	1	26	85
Maize	2	26	95
Maize	3	26	95
Maize	1	30	95
Maize	2	30	100
Maize	3	30	100
Tef	1	11	0
Tef	2	11	0
Tef	3	11	0
Tef	1	16	0
Tef	2	16	0
Tef	3	16	0
Tef	1	19	0
Tef	2	19	0
Tef	3	19	0
Tef	1	20	0
Tef	2	20	0
Tef	3	20	0
Tef	1	23	0
Tef	2	23	0
Tef	3	23	0
Tef	1	26	5
Tef	2	26	5
Tef	3	26	5
Tef	1	30	10
Tef	2	30	10
Tef	3	30	10
Wheat	1	11	5
Wheat	2	11	5
Wheat	3	11	5
Wheat	1	16	10
Wheat	2	16	10
Wheat	3	16	15
Wheat	1	19	15
Wheat	2	19	20
Wheat	3	19	35
Wheat	1	20	30
Wheat	2	20	40
Wheat	3	20	65
Wheat	1	23	45
Wheat	2	23	50
Wheat	3	23	75
Wheat	1	26	50
Wheat	2	26	60
Wheat	3	26	75
Wheat	1	30	70
Wheat	2	30	60
Wheat	3	30	95
*DAH = Days After Larval Hatching
