# Supplementary material for: Non-maize hosts outperform maize in sustaining fall armyworm population during off-season irrigation in the tropics
Source: Front Plant Sci. 2026 Feb 25;17:1768817. doi: 10.3389/fpls.2026.1768817 (PMC12975733; doi:10.3389/fpls.2026.1768817)
Supplement: Supplementary Table 2 — Estimated Marginal Means (EMMs) for FAW Damage Across Test Crops 30 DAH [file Table2.xlsx]

## Sheet: without_maize
Crop	Replication	DAH	Damage (%)
Barley	1	11	15
Barley	1	16	50
Barley	1	19	90
Barley	1	20	95
Barley	1	23	100
Barley	1	26	100
Barley	1	30	100
Barley	2	11	15
Barley	2	16	45
Barley	2	19	85
Barley	2	20	90
Barley	2	23	100
Barley	2	26	100
Barley	2	30	100
Barley	3	11	15
Barley	3	16	55
Barley	3	19	95
Barley	3	20	100
Barley	3	23	100
Barley	3	26	100
Barley	3	30	100
Finger millet	1	11	15
Finger millet	1	16	50
Finger millet	1	19	80
Finger millet	1	20	95
Finger millet	1	23	100
Finger millet	1	26	100
Finger millet	1	30	100
Finger millet	2	11	15
Finger millet	2	16	50
Finger millet	2	19	85
Finger millet	2	20	100
Finger millet	2	23	100
Finger millet	2	26	100
Finger millet	2	30	100
Finger millet	3	11	15
Finger millet	3	16	50
Finger millet	3	19	75
Finger millet	3	20	90
Finger millet	3	23	100
Finger millet	3	26	100
Finger millet	3	30	100
Tef	1	11	5
Tef	1	16	20
Tef	1	19	70
Tef	1	20	80
Tef	1	23	90
Tef	1	26	100
Tef	1	30	100
Tef	2	11	5
Tef	2	16	15
Tef	2	19	65
Tef	2	20	80
Tef	2	23	85
Tef	2	26	100
Tef	2	30	100
Tef	3	11	5
Tef	3	16	25
Tef	3	19	75
Tef	3	20	80
Tef	3	23	95
Tef	3	26	100
Tef	3	30	100
Wheat	1	11	5
Wheat	1	16	20
Wheat	1	19	60
Wheat	1	20	75
Wheat	1	23	80
Wheat	1	26	80
Wheat	1	30	85
Wheat	2	11	5
Wheat	2	16	20
Wheat	2	19	60
Wheat	2	20	80
Wheat	2	23	85
Wheat	2	26	85
Wheat	2	30	85
Wheat	3	11	5
Wheat	3	16	20
Wheat	3	19	60
Wheat	3	20	70
Wheat	3	23	75
Wheat	3	26	75
Wheat	3	30	85
*DAH = Days After Larval Hatching
