# Supplementary material for: Non-maize hosts outperform maize in sustaining fall armyworm population during off-season irrigation in the tropics
Source: Front Plant Sci. 2026 Feb 25;17:1768817. doi: 10.3389/fpls.2026.1768817 (PMC12975733; doi:10.3389/fpls.2026.1768817)
Supplement: Supplementary Table 3 — Estimated Marginal Means (EMMs) for FAW Damage Across Test Crops 11 DAH [file Table3.xlsx]

## Sheet: Sheet1
SN	SEAS	KEB	SITE	PRC	WA	GRST	INST	LDP	INC	SCR	PIN	RUGG
1	1	1	2	1	2	2	3	77.7778	74	6	22	46
2	1	1	2	2	3	3	3	54.5455	82	16	26	40
3	1	1	2	1	3	1	3	30	72	16	22	34
4	1	1	2	3	2	1	3	50	72	48	20	4
5	1	2	2	4	3	1	3	40	54	4	24	26
6	1	2	2	1	3	1	2	65	62	4	10	48
7	1	2	2	2	1	1	3	72.5	66	8	16	42
8	1	2	2	4	1	2	3	46.6667	68	8	6	54
9	1	2	2	3	1	1	6	63.3333	76	2	18	56
10	1	2	2	1	2	2	6	33.0225	54	2	18	34
11	1	2	2	1	1	3	3	47.7273	86	0	0	86
12	1	2	2	5	3	2	3	57.5758	90	0	4	86
13	1	2	2	5	3	1	6	48.1481	82	16	16	50
14	1	2	2	1	3	2	6	46.6667	54	2	28	24
15	1	2	2	1	2	2	6	40.8333	48	6	10	32
16	1	3	4	5	3	3	3	55.9596	60	4	20	36
17	1	3	4	5	2	3	6	45.9596	72	12	30	30
18	1	3	4	1	1	3	3	80.303	78	0	20	58
19	1	3	4	4	3	2	6	79.1667	66	6	26	34
20	1	3	4	6	1	1	6	64.7619	60	14	32	14
21	1	3	4	1	3	3	3	62.1212	42	0	10	32
22	1	3	4	7	2	3	3	27.7778	26	0	16	10
23	1	3	4	4	2	3	3	98.1481	44	0	34	10
24	1	2	1	1	2	3	3	95.8333	76	0	8	68
25	1	2	1	1	3	3	3	56.0606	60	0	6	54
26	1	2	1	1	1	2	6	47.619	92	4	78	10
27	1	2	1	1	2	3	6	51.3986	58	2	10	46
28	1	2	1	1	1	2	3	70.1865	90	0	14	76
29	1	2	1	1	2	2	6	50	86	4	18	64
30	1	2	1	1	1	3	3	73.6364	88	0	4	84
31	1	7	3	4	3	2	3	59.6296	84	0	48	36
32	1	7	3	1	3	2	6	56.6667	70	0	40	30
33	1	7	3	2	3	3	3	36.3636	68	0	48	20
34	1	7	3	4	2	1	2	43.75	80	34	18	28
35	1	7	3	1	1	1	2	33.3333	56	46	4	6
36	1	7	3	3	1	2	3	40	68	0	14	54
37	1	7	3	3	1	3	3	50.5051	54	0	16	38
38	1	4	6	2	2	3	3	83.9744	52	0	16	36
39	1	4	6	2	1	2	3	74.8148	66	0	30	36
40	1	4	6	2	1	2	6	61.6667	58	8	22	28
41	1	4	6	6	1	3	6	66.6667	46	4	20	22
42	1	4	6	3	2	2	6	45.1852	64	0	20	44
43	1	4	6	4	1	3	3	51.9444	50	0	34	16
44	1	4	6	2	2	2	3	76.9231	56	0	16	40
45	1	4	6	1	2	3	3	51.5152	68	0	26	42
46	1	4	6	2	2	2	3	55.5556	56	0	30	26
47	1	4	6	2	2	3	6	60.119	60	0	36	24
48	1	5	5	1	1	3	3	76.6667	74	0	16	58
49	1	5	5	1	2	3	3	38.8889	40	0	20	20
50	1	5	5	2	2	2	6	91.6667	96	0	14	82
51	1	5	5	2	2	3	3	77.381	74	0	26	48
52	1	5	5	2	2	3	3	69.0476	88	0	18	70
53	1	5	5	2	3	3	3	73.8636	58	0	28	30
54	1	5	5	2	3	3	3	42.8571	74	0	18	56
55	1	5	5	2	3	2	3	69.1667	42	0	22	20
56	1	5	5	1	2	2	3	80.4487	58	0	20	38
57	1	5	5	1	2	3	3	67.6768	50	0	20	30
58	1	5	5	4	1	1	6	57.9365	74	28	20	26
59	1	5	5	4	3	2	3	66.6667	64	0	28	36
60	1	5	5	2	3	2	3	76.2821	50	0	36	14
61	1	5	5	1	3	3	3	88.6905	54	0	16	38
62	2	1	2	3	3	2	6	22.2222	14	0	10	4
63	2	1	2	1	2	3	6	30.6818	32	2	6	24
64	2	1	2	2	2	2	6	50	36	10	20	6
65	2	1	2	3	2	3	6	54.1667	26	0	4	22
66	2	1	2	1	2	2	6	0	0	0	0	0
67	2	4	6	6	2	2	3	25	52	0	52	0
68	2	4	6	8	1	3	3	16.6667	30	0	2	28
69	2	4	6	3	2	3	6	38.0952	60	2	44	14
70	2	4	6	3	1	3	3	41.6667	46	2	18	26
71	2	4	6	2	2	3	6	33.3333	32	2	12	18
72	2	4	6	3	1	3	3	9.82143	14	0	6	8
73	2	4	6	2	3	2	3	18.75	44	0	24	20
74	2	4	6	8	1	2	2	22.9167	26	0	26	0
75	2	1	2	2	2	2	3	26.6667	38	0	38	0
76	2	1	2	2	3	2	3	28.5714	24	4	20	0
77	2	1	2	1	3	2	3	20.8333	44	0	32	12
78	2	1	2	9	1	3	6	25	40	6	20	14
79	2	1	2	3	3	2	3	16.6667	32	0	32	0
80	2	1	2	3	3	2	3	50	36	0	18	18
81	2	1	2	3	3	3	6	44.4444	28	2	20	6
82	2	1	2	10	2	3	3	36.3636	14	2	2	10
83	2	1	2	10	3	2	6	34.8485	20	0	16	4
84	2	1	2	3	2	2	6	17.3611	18	0	18	0
85	2	1	2	1	3	2	3	45.8333	22	0	12	10
86	2	7	9	3	3	2	6	39.2308	40	4	30	6
87	2	7	9	6	3	2	3	12.5	6	2	2	2
88	2	7	9	1	1	3	3	12.8788	20	0	20	0
89	2	7	9	3	2	3	3	35.8974	24	0	10	14
90	2	7	9	3	1	3	6	42.8571	20	2	10	8
91	2	7	9	3	2	3	3	46.1538	18	4	2	12
92	2	7	9	7	3	1	6	30.9524	10	2	8	0
93	2	7	9	1	3	1	6	23.8095	12	10	2	0
94	2	7	9	3	1	2	3	33.3333	24	0	24	0
95	2	7	9	4	1	3	3	23.3333	14	0	0	14
96	2	7	9	3	1	2	3	21.9697	38	6	28	4
97	2	7	9	7	1	3	6	36.2179	36	6	14	16
98	2	7	9	3	2	2	6	27.7778	18	4	8	6
99	2	7	9	1	2	2	3	36.6667	26	0	26	0
100	2	7	9	2	2	2	6	44.4444	30	2	24	4
101	2	7	4	3	2	2	3	40.404	24	0	24	0
102	2	7	4	2	3	2	2	74.1071	38	0	36	2
103	2	7	4	3	2	2	3	43.5606	12	0	2	10
104	2	6	6	3	1	3	3	52.2727	18	8	10	0
105	2	3	7	3	2	3	3	48.1061	32	14	0	18
106	2	3	7	3	2	3	3	14.2857	28	4	0	24
107	2	3	7	2	2	3	3	35.8974	8	0	0	8
108	2	3	7	3	3	3	3	33.3333	10	0	0	10
109	2	3	7	3	3	3	3	47.7564	20	2	2	16
110	2	5	8	3	3	2	3	39.0152	24	0	6	18
111	2	5	8	8	1	2	3	39.0152	28	0	0	28
112	2	5	8	7	2	2	3	39.0152	10	0	0	10
113	2	5	8	3	2	2	3	43.1818	12	0	2	10
114	2	5	8	3	1	2	3	32.2222	8	0	0	8
115	2	5	5	7	2	3	3	53.3333	26	2	4	20
116	2	5	8	3	1	3	3	43.1818	24	4	2	18
117	2	5	8	7	2	2	3	50	4	0	4	0
118	2	8	1	3	2	2	3	20	8	0	8	0
119	2	8	1	3	1	2	6	10	10	4	0	6
120	2	8	1	3	2	2	3	29.8611	16	0	0	16
121	2	8	1	4	3	2	3	50	22	2	0	20
122	2	8	1	1	2	2	6	23.6364	12	2	2	8
123	2	8	1	10	1	3	3	40	6	0	0	6

## Sheet: Sheet2
data coding
Sample no. SN
Seaon: (SEAS)
1. Irrigation
2. Main
Kebelle: (KEB)
1. Kudmi
2. Taringa
3. Tekledib
4. Andinet
5. Kollella
6. Awuta
7. Ambomesk
8. Enguti
Site: (SITE)
1. Tagel
2. Chihona
3. Ambomesk
4. Tekledib
5. Bered
6. Andinet
7. Amarit
8. Lasi
9. Enguti
Previous crop (PRC)
1. Potato
2. Finger millet
3. Wheat
4. Maize
5. Snaw pea
6. barley
7. Fallow
8. Nug
9. Tomato
10. Onion
Weed Amount (WA)
1. Low
2. Medium
3. High
Growth Stage (GRST)
1. Seedling
2. Early whorl
3. Late whorl
Insect stage (INST)
1. Egg
2. 1-2nd instar larva
3. 3-5th instar larva
6. 6th instar larva
INC = incidence
LDP = Leaf damage percentage
SCR = Scratching damage
PIN = Pinhole damage
RUGG = Rugged damage
